# Supplementary material for: Bioengineering of Escherichia coli Nissle 1917 for Production and Excretion of Spermidine, a Key Metabolite in Human Health
Source: Metabolites. 2022 Nov 2;12(11):1061. doi: 10.3390/metabo12111061 (PMC9697600; doi:10.3390/metabo12111061)
Supplement: Supplementary file 1 [file metabolites-12-01061-s001.zip]

Archive with 3 entries (3 files):
- Supplementary Fig 1-1.pdf
- Supplementary Fig 2-1.pdf
- Supplementary Fig 3 (Ex1)-1.pdf
